# Supplementary material for: Suppression of a single BAHD gene in Setaria viridis causes large, stable decreases in cell wall feruloylation and increases biomass digestibility
Source: New Phytol. 2018 Jan 8;218(1):81–93. doi: 10.1111/nph.14970 (PMC5873385; doi:10.1111/nph.14970)
Supplement: Supplementary file 2 — Notes S1 Differentially expressed transcripts in SvBAHD01 RNAi stems from RNA‐seq. [file NPH-218-81-s002.xlsx]

## Sheet: title
Suppression of a single BAHD gene in Setaria viridis causes large, stable decreases in cell wall feruloylation and increases biomass digestibility
Wagner R. de Souza, Polyana K. Martins, Jackie Freeman, Till K. Pellny, Louise V. Michaelson, Bruno L. Sampaio, Felipe Vinecky, Ana P. Ribeiro, Barbara A. D. B. da Cunha, Adilson K. Kobayashi, Patricia A. de Oliveira, Raquel B. Campanha, Thályta F. Pacheco, Danielly C.I. Martarello, Rogério Marchiosi, Osvaldo Ferrarese-Filho, Wanderley D. dos Santos, Robson Tramontina , Fabio M. Squina, Danilo d.…
Article accepted: 22 November 2017

## Sheet: Notes S1
Differentially expressed transcripts with F-test P values<0.05, FDR corrected (Benjamini-Hochberg), for effect of line, additionally filtered for transcripts with t-test P values<0.01 for both 17.1 - NR and 18.3 -NR comparisons.
	average transcript abundance (FPKM)			log2 ratios		av. Diff. (FPKM)				Brachypodium ortholog differentially expressed between line B5 and control
Transcript ID	NT	Ev17.3	Ev18.1	LOG2(17.3/NT)	LOG2(18.1/NT)	av (17.3-NT, 18.1-NT)	Description from Phytozome 11, Phytozome 12	FDR corrected P-value		Transcript ID	LOG2(B5/CTRL)	Description
Sevir.5G130000.1	616.075	214.678	287.529	-1.52093	-1.0994	-364.971	SvBAHD01	0.0192568		Bradi2g05480.1	-1.95023	BdBAHD01
Sevir.9G062700.1	340.191	173.335	138.073	-0.972779	-1.30091	-184.487	(M=1) PTHR19957:SF69 - SYNTAXIN-121-RELATED	0.0130831
Sevir.9G062400.1	427.398	245.064	283.011	-0.802419	-0.594722	-163.36	(M=1) PTHR24078//PTHR24078:SF196 - DNAJ HOMOLOG SUBFAMILY C MEMBER	0.0406411
Sevir.9G067900.1	470.574	341.953	306.176	-0.460622	-0.620062	-146.509	(M=1) PTHR11913//PTHR11913:SF26 - COFILIN-RELATED	0.0301951
Sevir.4G272600.1	294.176	156.952	141.536	-0.906363	-1.05552	-144.933	(M=1) PTHR31235:SF39 - PEROXIDASE 3-RELATED	0.0107306
Sevir.3G211500.1	179.807	46.5511	27.2783	-1.94956	-2.72062	-142.892	(M=1) PTHR11986:SF66 - ALANINE--GLYOXYLATE AMINOTRANSFERASE 2 HOMOLOG 2, MITOCHONDRIAL-RELATED	0.00976174
Sevir.3G014400.1	156.233	21.289	7.00832	-2.87552	-4.47849	-142.084	(M=1) PTHR11647:SF4 - ALLANTOINASE	0.011949
Sevir.9G358500.1	268.016	134.571	121.551	-0.993947	-1.14076	-139.955	(M=4) PTHR10209//PTHR10209:SF158 - OXIDOREDUCTASE, 2OG-FE II OXYGENASE FAMILY PROTEIN	0.0193022
Sevir.9G385700.1	170.49	48.8812	39.0415	-1.80233	-2.12661	-126.529	(M=1) PTHR33334:SF5 - DENTIN SIALOPHOSPHOPROTEIN-LIKE PROTEIN	0.0152097
Sevir.1G367100.1	170.557	80.8736	28.751	-1.07652	-2.56857	-115.745	(M=3) PTHR10783:SF4 - XENOTROPIC AND POLYTROPIC RETROVIRUS RECEPTOR 1 (PROTEIN SYG1 HOMOLOG)(XENOTROPIC AND POLYTROPIC MURINE LEUKEMIA VIRUS RECEPTOR X3) [Phytozome11 only]	0.0204931
Sevir.5G418400.1	185.269	74.2164	65.8007	-1.31981	-1.49345	-115.26	(M=1) PTHR32295:SF18 - PROTEIN IQ-DOMAIN 14-RELATED	0.0264291
Sevir.4G075200.1	140.542	56.3547	51.0841	-1.3184	-1.46006	-86.8231	(M=1) PTHR34052:SF1 - AUXIN RESPONSE FACTOR 30-RELATED	0.0246591
Sevir.5G275400.1	169.027	83.1615	81.8603	-1.02327	-1.04602	-86.5163	(M=2) 1.4.1.14 - Glutamate synthase (NADH) / NADH-glutamate synthase	0.0141811
Sevir.8G168400.1	316.387	238.434	241.51	-0.4081	-0.389607	-76.4149	(M=10) PF06886 - Targeting protein for Xklp2 (TPX2) (TPX2)	0.0269547
Sevir.2G296900.1	115.289	38.1664	44.5063	-1.59489	-1.37318	-73.9531	(M=2) PTHR10641:SF674 - MYB DOMAIN PROTEIN 42	0.0243444
Sevir.4G153700.1	111.54	37.2067	41.7282	-1.58392	-1.41847	-72.0725	(M=2) PTHR11014//PTHR11014:SF27 - PEPTIDASE M20 FAMILY MEMBER // SUBFAMILY NOT NAMED [Phytozome11 only]	0.00927447
Sevir.3G241300.1	134.498	80.6386	53.735	-0.738047	-1.32366	-67.3116	(M=2) PTHR31636:SF10 - SCARECROW-LIKE PROTEIN 1	0.0126743
Sevir.J014600.1	122.261	49.8238	71.1101	-1.29506	-0.781842	-61.7944	1.14.13.21 - Flavonoid 3'-monooxygenase / Flavonoid 3'-hydroxylase (1 of 27)	0.0445213
Sevir.1G355100.1	252.212	205.95	178.586	-0.292347	-0.498022	-59.9446	(M=1) PTHR10383:SF25 - SERINC-DOMAIN CONTAINING SERINE AND SPHINGOLIPID BIOSYNTHESIS PROTEIN	0.0145729
Sevir.9G494100.1	115.737	59.9423	53.9844	-0.949203	-1.10023	-58.7736	(M=1) PTHR31246:SF5 - MICROTUBULE-ASSOCIATED PROTEIN 70-5	0.0261305
Sevir.1G228600.1	97.5092	39.9734	40.6381	-1.2865	-1.26271	-57.2035	(M=17) PF00643 - B-box zinc finger (zf-B_box)	0.0115719
Sevir.3G161800.1	151.217	91.6858	98.7223	-0.721847	-0.615169	-56.0126	(M=2) PTHR11062//PTHR11062:SF102 - EXOSTOSIN HEPARAN SULFATE GLYCOSYLTRANSFERASE -RELATED	0.044383
Sevir.9G141400.1	109.329	67.5705	42.7796	-0.694205	-1.35368	-54.1536	(M=6) PTHR15451:SF19 - ERGOSTEROL BIOSYNTHETIC PROTEIN 28-RELATED	0.0303165
Sevir.9G244500.1	100.519	39.4529	55.0545	-1.34926	-0.868534	-53.2651	(M=27) 1.14.13.21 - Flavonoid 3'-monooxygenase / Flavonoid 3'-hydroxylase	0.0145882
Sevir.5G405600.1	133.036	84.5708	78.0675	-0.65359	-0.769027	-51.7173	(M=8) KOG0149 - Predicted RNA-binding protein SEB4 (RRM superfamily)	0.0309232
Sevir.4G136600.1	119.772	66.4523	70.1948	-0.8499	-0.770855	-51.4485	(M=5) 2.5.1.16 - Spermidine synthase. [Phytozome11 only]	0.0135891
Sevir.4G064300.1	93.9231	45.0567	45.6909	-1.05974	-1.03957	-48.5493	(M=2) PTHR24223:SF192 - ABC TRANSPORTER C FAMILY MEMBER 10	0.0185058		Bradi1g48670.2	-1.29833	xenobiotic-transporting ATPase activity, glutathione S-conjugate-exporting ATPase activity, lipid-transporting ATPase activity, bile acid-exporting ATPase activity (Blast2GO)
Sevir.5G200000.1	46.5824	0.697927	0.498651	-6.06057	-6.54561	-45.9841	(M=1) PTHR23515:SF5 - HIGH AFFINITY NITRATE TRANSPORTER 2.7	0.0152451
Sevir.9G528300.1	165.66	140.917	98.7719	-0.233377	-0.746055	-45.8155	(M=36) PF01344 - Kelch motif [Phytozome11 only]	0.0221081
Sevir.5G058100.1	95.7776	60.3646	46.5065	-0.665987	-1.04225	-42.3421	(M=2) PTHR22847//PTHR22847:SF52 - WD40 REPEAT PROTEIN // SUBFAMILY NOT NAMED [Phytozome11 only]	0.0102339
Sevir.5G473800.1	66.7474	32.1973	23.5325	-1.05177	-1.50406	-38.8826	(M=2) PTHR12411//PTHR12411:SF357 - CYSTEINE PROTEASE FAMILY C1-RELATED	0.0168025
Sevir.3G353900.1	88.4137	53.256	50.2601	-0.731325	-0.814856	-36.6556	(M=3) PTHR24006:SF442 - PROTEIN GADR-4	0.00927447
Sevir.1G163000.1	58.8888	27.6152	22.2318	-1.09253	-1.40537	-33.9653	(M=1) PTHR23315:SF75 - U-BOX DOMAIN-CONTAINING PROTEIN 9	0.0153605
Sevir.2G212400.1	63.0716	36.4591	30.1397	-0.79071	-1.06533	-29.7722	(M=1) PTHR10759//PTHR10759:SF1 - 60S RIBOSOMAL PROTEIN L34	0.0391303
Sevir.3G180400.1	68.9427	43.0872	35.4258	-0.678137	-0.960595	-29.6861	(M=5) PTHR23257:SF81 - PROTEIN-TYROSINE KINASE [Phytozome11 only]	0.0134879
Sevir.5G090400.1	57.9383	28.6127	32.1588	-1.01786	-0.849303	-27.5526	(M=4) PF00331//PF02018 - Glycosyl hydrolase family 10 (Glyco_hydro_10) // Carbohydrate binding domain (CBM_4_9)	0.0290977
Sevir.6G219400.1	78.9327	60.2758	43.6168	-0.389045	-0.85574	-26.9865	(M=19) PF02309//PF02362//PF06507 - AUX/IAA family // B3 DNA binding domain // Auxin response factor [Phytozome11 only]	0.0102152
Sevir.9G140800.1	51.2664	24.4129	25.0503	-1.07037	-1.03318	-26.5348	(M=1) PTHR31490:SF1 - F19C14.2 PROTEIN-RELATED	0.0358502
Sevir.1G294800.1	46.5942	21.4382	18.8326	-1.11997	-1.30691	-26.4588	(M=2) PF04564//PF05804 - U-box domain // Kinesin-associated protein (KAP) [Phytozome11 only]	0.00927447
Sevir.9G501900.1	68.7606	48.8835	36.972	-0.492235	-0.895151	-25.8329	(M=2) PTHR14155//PTHR14155:SF182 - RING FINGER DOMAIN-CONTAINING	0.0166414
Sevir.9G159300.1	110.89	90.3137	80.8308	-0.296106	-0.456145	-25.3173	(M=2) PTHR23257:SF499 - KINASE LIKE PROTEIN	0.0405949
Sevir.3G222900.1	44.7701	21.811	17.6856	-1.03748	-1.33996	-25.0218	(M=4) PTHR11062:SF105 - BETA-1,4-XYLOSYLTRANSFERASE IRX10-RELATED	0.0494525
Sevir.9G088300.1	42.7116	15.9957	19.412	-1.41695	-1.13768	-25.0078	(M=1) PTHR22814//PTHR22814:SF156 - COPPER TRANSPORT PROTEIN ATOX1-RELATED	0.0106826
Sevir.7G252100.1	84.1679	60.425	59.9136	-0.478124	-0.490386	-23.9986	(M=1321) 2.7.11.1 - Non-specific serine/threonine protein kinase / Threonine-specific protein kinase	0.0493315
Sevir.5G328500.1	68.9299	44.4488	45.5027	-0.632985	-0.599179	-23.9541	(M=12) PF05097 - Protein of unknown function (DUF688) (DUF688)	0.0147367
Sevir.5G401500.1	74.1686	56.9708	44.2488	-0.380584	-0.74517	-23.5588	(M=6) PTHR10593//PTHR10593:SF27 - SERINE/THREONINE-PROTEIN KINASE RIO	0.012719
Sevir.5G250700.1	47.6261	27.9208	22.7726	-0.770411	-1.06446	-22.2794	(M=1) PTHR12547//PTHR12547:SF59 - CCCH ZINC FINGER/TIS11-RELATED	0.0240893
Sevir.3G251900.1	67.7702	49.6188	41.8049	-0.449766	-0.696978	-22.0584	(M=1) PTHR31251:SF2 - SQUAMOSA PROMOTER-BINDING-LIKE PROTEIN 7	0.01114
Sevir.7G248200.1	42.086	20.4223	20.3622	-1.0432	-1.04744	-21.6937	(M=1) PTHR22891:SF4 - PROTEIN ARGONAUTE 2-RELATED	0.0134879
Sevir.1G247600.1	39.8556	22.4606	14.4281	-0.827383	-1.46591	-21.4112	(M=6) PF12579 - Protein of unknown function (DUF3755) [Phytozome11 only]	0.0107306
Sevir.5G310600.1	55.8668	36.0899	33.3272	-0.630394	-0.74529	-21.1582	(M=2) PTHR11972//PTHR11972:SF66 - NADPH OXIDASE	0.0325026
Sevir.7G283600.1	45.7103	28.6648	21.6649	-0.673238	-1.07716	-20.5454	(M=1) PTHR22937//PTHR22937:SF45 - RING FINGER CONTAINING PROTEIN	0.00927447
Sevir.3G155600.1	37.6881	18.3696	16.8272	-1.03679	-1.16332	-20.0897	(M=1) PTHR10209:SF216 - 2-OXOGLUTARATE (2OG) AND FE(II)-DEPENDENT OXYGENASE SUPERFAMILY PROTEIN	0.00927447
Sevir.3G246700.1	60.6371	50.4283	30.7639	-0.265966	-0.978963	-20.041	(M=32) PF07714//PF08263//PF13855 - Protein tyrosine kinase (Pkinase_Tyr) // Leucine rich repeat N-terminal domain (LRRNT_2) // Leucine rich repeat (LRR_8)	0.0112962
Sevir.5G008000.1	69.8892	47.2877	52.6453	-0.563605	-0.408764	-19.9227	0	0.0222187
Sevir.7G266600.1	36.2981	18.6151	15.0026	-0.963419	-1.27468	-19.4892	(M=1) PTHR33146:SF4 - ENDONUCLEASE 1	0.0299354
Sevir.6G011600.1	24.0161	6.14056	3.9893	-1.96756	-2.58979	-18.9512	(M=1) PTHR11945:SF152 - AGAMOUS-LIKE MADS-BOX PROTEIN AGL12	0.0104758
Sevir.9G312700.1	50.4618	36.7513	27.3698	-0.457393	-0.882607	-18.4012	(M=2) PTHR13856//PTHR13856:SF93 - VHS DOMAIN CONTAINING PROTEIN FAMILY	0.0102339
Sevir.5G052000.1	23.6417	8.07852	4.14675	-1.54917	-2.51128	-17.5291	(M=36) PF02701 - Dof domain, zinc finger (zf-Dof)	0.0110436
Sevir.9G261700.1	23.2397	7.87688	5.87976	-1.5609	-1.98276	-16.3614	(M=36) PF02701 - Dof domain, zinc finger (zf-Dof)	0.0106826
Sevir.5G387600.1	35.9308	19.9892	19.5806	-0.846002	-0.875799	-16.1459	0	0.00927447
Sevir.9G394100.1	28.7773	12.778	12.5094	-1.17127	-1.20192	-16.1336	(M=1) PTHR31621:SF1 - DUF679 DOMAIN MEMBRANE PROTEIN 1	0.0329908
Sevir.7G102400.1	27.2104	12.9531	10.9063	-1.07086	-1.31899	-15.2807	(M=9) PTHR14221 - WD REPEAT DOMAIN 44 [Phytozome11 only]	0.0244524
Sevir.5G321500.1	28.9162	13.982	13.3317	-1.04831	-1.11701	-15.2593	(M=1) PTHR10015//PTHR10015:SF154 - HEAT SHOCK TRANSCRIPTION FACTOR	0.0114495
Sevir.1G180200.1	28.3214	12.9689	14.6784	-1.12684	-0.948198	-14.4978	(M=4) PF07786 - Protein of unknown function (DUF1624) (DUF1624)	0.0261305
Sevir.3G018700.1	32.4062	18.6242	17.4042	-0.799089	-0.896838	-14.392	(M=1) PTHR15600:SF28 - SACSIN	0.0217476
Sevir.2G374000.1	52.7226	41.9993	34.7338	-0.328057	-0.60208	-14.3561	(M=2) PTHR22835//PTHR22835:SF196 - ZINC FINGER FYVE DOMAIN CONTAINING PROTEIN	0.0323532
Sevir.5G348400.1	34.3082	22.4781	17.9886	-0.610033	-0.931467	-14.0748	(M=1) PTHR13268:SF1 - AUTOPHAGY-RELATED PROTEIN 18F	0.0105655
Sevir.2G451100.1	30.8787	20.3992	13.2624	-0.598103	-1.21928	-14.048	(M=2) PTHR22952:SF49 - OS07G0687700 PROTEIN [Phytozome11 only]	0.0257519
Sevir.3G227100.1	20.6728	6.50019	6.98491	-1.66918	-1.56542	-13.9303	(M=35) PF10250 - GDP-fucose protein O-fucosyltransferase (O-FucT)	0.0225006
Sevir.9G313200.1	46.8637	35.91	29.9708	-0.384084	-0.644913	-13.9233	(M=3) PF02373//PF02375//PF02928 - JmjC domain, hydroxylase // jmjN domain // C5HC2 zinc finger [Phytozome11 only]	0.0225
Sevir.9G172700.1	23.7668	10.9018	8.80703	-1.12439	-1.43222	-13.9124	(M=11) 2.7.7.59 - [Protein-PII] uridylyltransferase / Uridylyl removing enzyme	0.00927447
Sevir.1G123000.1	38.2411	23.6967	25.0728	-0.690436	-0.609002	-13.8563	(M=48) PF00069//PF00560//PF08263//PF13855 - Protein kinase domain (Pkinase) // Leucine Rich Repeat (LRR_1) // Leucine rich repeat N-terminal domain (LRRNT_2) // Leucine rich repeat (LRR_8)	0.0322733
Sevir.3G070800.1	43.4226	34.6108	24.5823	-0.327222	-0.820825	-13.826	0	0.00847788
Sevir.9G529800.1	25.0527	15.3282	7.27666	-0.708776	-1.78361	-13.7502	(M=36) PF02701 - Dof domain, zinc finger (zf-Dof)	0.00948842
Sevir.2G415900.1	33.6386	21.4106	19.1829	-0.651791	-0.810302	-13.3419	(M=2) PTHR10641//PTHR10641:SF601 - MYB-LIKE DNA-BINDING PROTEIN MYB	0.0304658
Sevir.6G149800.1	18.4365	6.32899	4.54434	-1.54252	-2.02042	-12.9999	0	0.0188634
Sevir.9G159700.1	43.8074	32.0095	29.6712	-0.452672	-0.562112	-12.967	(M=6) KOG0253 - Synaptic vesicle transporter SV2 (major facilitator superfamily) [Phytozome11 only]	0.0155928
Sevir.1G312200.1	23.6368	12.8171	8.73314	-0.882962	-1.43646	-12.8617	(M=5) 6.1.1.10 - Methionine--tRNA ligase / MetRS	0.0128917
Sevir.1G088200.1	40.4649	30.1611	25.1013	-0.423983	-0.688911	-12.8337	(M=1) PTHR13205 - TRANSMEMBRANE PROTEIN 15-RELATED	0.0480465
Sevir.1G223900.1	44.9606	30.6511	33.6854	-0.552722	-0.416538	-12.7924	(M=1) PTHR11937:SF31 - ACTIN-RELATED PROTEIN 3	0.0151205
Sevir.3G392500.1	36.6348	24.1745	23.8465	-0.599727	-0.619436	-12.6243	(M=4) KOG1703 - Adaptor protein Enigma and related PDZ-LIM proteins	0.0224991
Sevir.J017200.1	26.1228	15.494	11.557	-0.753594	-1.17654	-12.5972		0.0327404
Sevir.5G287900.1	21.1887	10.7484	7.05301	-0.979175	-1.58698	-12.288	(M=3) 5.3.99.5 - Thromboxane-A synthase / Thromboxane synthetase	0.0264291
Sevir.9G314000.1	35.5755	26.0708	21.2067	-0.44845	-0.746364	-11.9367	(M=1) PF08378 - Nuclease-related domain (NERD)	0.0106826
Sevir.5G406500.1	14.7943	2.85674	3.08377	-2.3726	-2.26227	-11.824	(M=1) PTHR22950//PTHR22950:SF274 - AMINO ACID TRANSPORTER	0.0287066
Sevir.8G016700.1	23.4872	11.4604	12.095	-1.03521	-0.957464	-11.7095	(M=2) PTHR19317:SF9 - PRA1 FAMILY PROTEIN B1-RELATED	0.0433644
Sevir.9G162700.1	31.7032	21.4732	18.8178	-0.56209	-0.752532	-11.5577	(M=4) KOG1703 - Adaptor protein Enigma and related PDZ-LIM proteins [Phytozome11 only]	0.0365875
Sevir.3G058600.1	25.8133	14.9268	13.6795	-0.79021	-0.916097	-11.5101	0	0.0277589
Sevir.8G023200.1	16.4409	4.36486	5.56946	-1.91329	-1.56168	-11.4738	(M=11) KOG2615 - Permease of the major facilitator superfamily	0.0296911
Sevir.5G392700.1	24.6954	15.6823	11.5802	-0.655111	-1.09259	-11.0642	(M=1) 3.2.1.3 - Glucan 1,4-alpha-glucosidase / Lysosomal alpha-glucosidase	0.0459028
Sevir.9G550600.1	22.4602	12.7816	10.327	-0.813308	-1.12095	-10.9059	(M=4) PF12043 - Domain of unknown function (DUF3527) [Phytozome11 only]	0.046705
Sevir.8G091600.1	26.1726	18.3546	12.663	-0.511914	-1.04743	-10.6638	(M=12) PTHR23155:SF402 - DISEASE RESISTANCE PROTEIN RPP13-RELATED	0.0184131
Sevir.9G562600.1	25.0461	13.4279	15.6271	-0.899354	-0.680532	-10.5186	(M=1) PTHR12064//PTHR12064:SF36 - ANCIENT CONSERVED DOMAIN PROTEIN-RELATED	0.0305186
Sevir.7G206000.1	15.231	5.40516	4.25959	-1.4946	-1.83823	-10.3987	(M=6) PF00122//PF00403//PF12710 - E1-E2 ATPase (E1-E2_ATPase) // Heavy-metal-associated domain (HMA) // haloacid dehalogenase-like hydrolase (HAD)	0.0268827
Sevir.2G230300.1	29.1201	21.0492	16.4329	-0.468252	-0.825433	-10.3791	(M=1) 2.7.6.5//3.2.1.37//3.2.1.55 - GTP diphosphokinase / Stringent factor // Xylan 1,4-beta-xylosidase / Xylobiase // Non-reducing end alpha-L-arabinofuranosidase / Arabinosidase	0.048039
Sevir.3G224800.1	36.1999	27.5046	24.1626	-0.396313	-0.583211	-10.3663	(M=3) PTHR11732//PTHR11732:SF276 - ALDO/KETO REDUCTASE	0.022313
Sevir.9G272200.1	22.2957	12.4447	11.5065	-0.841232	-0.954319	-10.3201	(M=10) PF00646//PF01344 - F-box domain (F-box) // Kelch motif (Kelch_1)	0.0272077
Sevir.7G325700.1	22.3515	14.6801	9.42301	-0.606508	-1.24611	-10.3	(M=16) 3.6.3.8 - Calcium-transporting ATPase. [Phytozome11 only]	0.00927447
Sevir.2G292800.1	27.785	19.6392	15.8163	-0.500571	-0.812895	-10.0572	(M=1) PTHR13943:SF32 - NC DOMAIN-CONTAINING PROTEIN-LIKE PROTEIN	0.0437666
Sevir.2G120400.1	26.7604	17.7408	15.7898	-0.59303	-0.761104	-9.99508	(M=9) PF07800 - Protein of unknown function (DUF1644) [Phytozome11 only]	0.0224313
Sevir.1G181100.1	11.4277	1.2587	1.89295	-3.18253	-2.59383	-9.85189	(M=1) PTHR33270:SF3 - EXPRESSED PROTEIN	0.0369285
Sevir.9G522100.1	17.92	9.53728	6.91914	-0.909919	-1.3729	-9.69176	(M=18) PTHR25952:SF191 - PROTEIN T12G3.2, ISOFORM D	0.04493
Sevir.6G077600.1	16.9479	7.97413	6.62085	-1.0877	-1.35601	-9.65037	(M=5) PF12056 - Protein of unknown function (DUF3537) (DUF3537)	0.0213438
Sevir.6G012800.1	31.2231	23.4152	20.4108	-0.415169	-0.61328	-9.3101	(M=16) PTHR23155//PTHR23155:SF578 - LEUCINE-RICH REPEAT-CONTAINING PROTEIN	0.0194868
Sevir.5G079400.1	16.9909	7.81919	7.54393	-1.11967	-1.17138	-9.30937	(M=3) KOG4287 - Pectin acetylesterase and similar proteins	0.0400499
Sevir.8G038000.1	17.8854	10.0227	7.19411	-0.835506	-1.31389	-9.27698	(M=2) PTHR19932:SF11 - OS05G0240200 PROTEIN (FRAGMENT) [Phytozome11 only]	0.0107916
Sevir.2G309500.1	13.3802	4.88458	3.47968	-1.45379	-1.94307	-9.19806	(M=7) PF00564//PF02042 - PB1 domain // RWP-RK domain [Phytozome11 only]	0.0369285
Sevir.9G012800.1	17.3119	10.1412	6.29461	-0.77154	-1.45958	-9.09403	(M=17) PF00786 - P21-Rho-binding domain [Phytozome11 only]	0.0155928
Sevir.7G153800.1	25.6922	16.5737	16.8555	-0.632436	-0.608118	-8.97767	(M=2) PTHR21493//PTHR21493:SF110 - CGI-141-RELATED/LIPASE CONTAINING PROTEIN	0.0102152
Sevir.2G393700.1	8.88046	0	0	#NUM!	#NUM!	-8.88046	0	0.0070895
Sevir.4G048400.1	21.1707	12.9376	11.962	-0.710503	-0.823612	-8.72094	(M=4) KOG1703 - Adaptor protein Enigma and related PDZ-LIM proteins	0.0219286
Sevir.4G112500.1	13.6202	5.73037	4.33951	-1.24904	-1.65014	-8.58524	0	0.0304658
Sevir.3G420900.1	15.1539	8.86863	5.19774	-0.77291	-1.54374	-8.12076	(M=10) PTHR23155//PTHR23155:SF579 - LEUCINE-RICH REPEAT-CONTAINING PROTEIN	0.00927447
Sevir.3G041000.1	16.9934	9.34061	8.57072	-0.863381	-0.987482	-8.03769	(M=1) PTHR10891//PTHR10891:SF140 - EF-HAND CALCIUM-BINDING DOMAIN CONTAINING PROTEIN [Phytozome11 only]	0.0257534
Sevir.6G132100.1	15.7037	9.35087	5.98464	-0.747932	-1.39177	-8.03595	(M=47) PF03140 - Plant protein of unknown function (DUF247)	0.0246591
Sevir.7G080900.1	14.4447	6.70278	6.13683	-1.10771	-1.23498	-8.0249	(M=2) PTHR23335:SF1 - CALMODULIN-BINDING TRANSCRIPTION ACTIVATOR 4	0.00927447
Sevir.4G149900.1	11.4427	4.14795	3.12022	-1.46396	-1.87471	-7.80864	0	0.0184196
Sevir.8G090300.1	15.0824	8.96949	5.59992	-0.749769	-1.42939	-7.79771	(M=8) PTHR23155//PTHR23155:SF641 - LEUCINE-RICH REPEAT-CONTAINING PROTEIN	0.0273774
Sevir.2G181400.1	13.9804	7.63196	5.48249	-0.873281	-1.3505	-7.42318	(M=3) PTHR23155:SF196 - OS11G0225300 PROTEIN [Phytozome11 only]	0.0274639
Sevir.9G203100.1	11.8587	5.1826	4.15693	-1.1942	-1.51236	-7.18894	(M=1) PTHR11206:SF128 - MATE EFFLUX FAMILY PROTEIN 1	0.0471519
Sevir.5G019100.1	13.4253	5.2424	7.36963	-1.35665	-0.865287	-7.11926	(M=3) KOG0105 - Alternative splicing factor ASF/SF2 (RRM superfamily)	0.0181605
Sevir.9G557300.1	14.4319	8.94674	5.83326	-0.689829	-1.30689	-7.04192	(M=7) PF00564//PF02042 - PB1 domain (PB1) // RWP-RK domain (RWP-RK)	0.00982589
Sevir.3G424400.1	13.6423	8.38892	5.03337	-0.701534	-1.43849	-6.93119	(M=10) PTHR23155//PTHR23155:SF579 - LEUCINE-RICH REPEAT-CONTAINING PROTEIN	0.0126815
Sevir.6G091900.1	23.3873	16.6317	16.5623	-0.491789	-0.497827	-6.79032	(M=15) PTHR23155//PTHR23155:SF529 - LEUCINE-RICH REPEAT-CONTAINING PROTEIN	0.00927447
Sevir.5G163400.1	16.0461	9.06569	9.4979	-0.823738	-0.756546	-6.76435	(M=3) 2.7.6.2 - Thiamine diphosphokinase. [Phytozome11 only]	0.0267938
Sevir.3G019000.1	12.1045	6.32471	4.42129	-0.936473	-1.45301	-6.73151	(M=1) PTHR23125:SF26 - gb def: Arabidopsis thaliana genomic DNA, chromosome 5, TAC clone:K21I16 (AT5g40470/K21I [Phytozome11 only]	0.0113651
Sevir.2G186600.1	12.6404	6.31443	5.60876	-1.00132	-1.17229	-6.67884	(M=1) PTHR19241//PTHR19241:SF306 - ATP-BINDING CASSETTE TRANSPORTER	0.0148172
Sevir.1G382400.1	13.4145	7.52957	6.41479	-0.833159	-1.06433	-6.44237	0	0.0157458
Sevir.5G368700.1	14.8026	8.29231	8.54913	-0.836002	-0.791998	-6.38185	(M=1) PTHR34945:SF2 - 2-OXOGLUTARATE (2OG) AND FE(II)-DEPENDENT OXYGENASE SUPERFAMILY PROTEIN	0.0333169
Sevir.9G526900.1	21.1543	15.7728	13.9156	-0.423515	-0.604248	-6.31012	(M=104) PF07762 - Protein of unknown function (DUF1618) [Phytozome11 only]	0.019542
Sevir.1G323300.1	17.6008	12.0326	10.9525	-0.548689	-0.684381	-6.10824	(M=64) PTHR14155 - RING FINGER DOMAIN-CONTAINING [Phytozome11 only]	0.0293083
Sevir.2G415200.1	11.4939	6.81512	4.42026	-0.754054	-1.37866	-5.87617	(M=8) KOG3140 - Predicted membrane protein [Phytozome11 only]	0.0101341
Sevir.7G156400.1	8.81444	3.30743	2.95674	-1.41416	-1.57586	-5.68235	(M=2) PTHR11654:SF58 - OS04G0491200 PROTEIN [Phytozome11 only]	0.0151205
Sevir.8G158700.1	12.1801	6.19048	7.05886	-0.976406	-0.787023	-5.55546	0	0.016893
Sevir.2G398100.1	8.99765	4.27336	3.19074	-1.07418	-1.49566	-5.2656	(M=1) PTHR21262//PTHR21262:SF15 - GUANOSINE-3',5'-BIS DIPHOSPHATE 3'-PYROPHOSPHOHYDROLASE	0.029196
Sevir.8G191200.1	8.59446	4.88137	2.00019	-0.81612	-2.10327	-5.15368	(M=12) PTHR23155:SF402 - DISEASE RESISTANCE PROTEIN RPP13-RELATED	0.0152742
Sevir.1G364100.1	14.471	10.1061	8.6805	-0.51793	-0.737311	-5.07765	(M=1) PTHR20854:SF32 - PAP-SPECIFIC PHOSPHATASE HAL2-LIKE	0.0307854
Sevir.1G152100.1	7.73036	2.66425	2.8712	-1.53681	-1.42888	-4.96263	(M=62) KOG4412 - 26S proteasome regulatory complex, subunit PSMD10	0.0387697
Sevir.9G043900.1	5.87726	0.979302	0.98203	-2.58532	-2.58131	-4.8966	(M=1) PTHR33791:SF4 - CHAPERONIN-LIKE RBCX PROTEIN	0.0216331
Sevir.9G489300.1	14.5394	10.9671	8.42009	-0.406795	-0.788063	-4.84586	(M=1) 1.1.1.2 - Alcohol dehydrogenase (NADP(+)) / Aldehyde reductase (NADPH)	0.0198016
Sevir.4G112200.1	15.445	10.7194	10.5499	-0.526914	-0.549919	-4.81039	(M=4) PTHR10209//PTHR10209:SF148 - OXIDOREDUCTASE, 2OG-FE II OXYGENASE FAMILY PROTEIN	0.0246283
Sevir.9G172200.1	7.96776	4.03482	2.50713	-0.981669	-1.66813	-4.69678	(M=4) PTHR22766//PTHR22766:SF20 - RING FINGER PROTEIN 24-RELATED // SUBFAMILY NOT NAMED [Phytozome11 only]	0.0225006
Sevir.7G117600.1	5.78558	1.20313	1.00763	-2.26567	-2.52149	-4.6802	(M=2) PTHR11945//PTHR11945:SF182 - MADS BOX PROTEIN	0.0284536
Sevir.3G081100.1	5.79538	1.15296	1.21723	-2.32956	-2.25131	-4.61028	0	0.00927447
Sevir.2G181500.1	7.89359	4.57376	2.54997	-0.7873	-1.6302	-4.33173	(M=3) PTHR23155//PTHR23155:SF614 - LEUCINE-RICH REPEAT-CONTAINING PROTEIN	0.0107916
Sevir.8G246100.1	4.17484	0.116624	0.0877272	-5.16179	-5.57255	-4.07266	(M=1) PTHR23155//PTHR23155:SF403 - LEUCINE-RICH REPEAT-CONTAINING PROTEIN	0.00456161
Sevir.4G255800.1	11.3997	7.91799	6.79751	-0.525795	-0.745922	-4.04199	(M=1) 2.6.1.85 - Aminodeoxychorismate synthase / ADC synthase	0.0155458
Sevir.4G247900.1	3.95368	0.067081	0	-5.88115	#NUM!	-3.92014	(M=40) PF14009 - Domain of unknown function (DUF4228) (DUF4228)	0.00847788
Sevir.7G119800.1	5.89885	2.36687	1.6033	-1.31745	-1.87939	-3.91376	(M=1) PTHR11527:SF135 - 22.0 KDA HEAT SHOCK PROTEIN	0.0157458
Sevir.6G000700.1	13.7598	10.5553	9.55013	-0.382489	-0.526865	-3.70706	(M=2) K10661 - E3 ubiquitin-protein ligase MARCH6 [Phytozome11 only]	0.02246
Sevir.8G254400.1	7.2316	4.52529	2.72401	-0.676304	-1.40859	-3.60695	(M=21) PTHR23155//PTHR23155:SF541 - LEUCINE-RICH REPEAT-CONTAINING PROTEIN	0.0157458
Sevir.1G067400.1	7.74902	5.0266	3.66844	-0.624429	-1.07885	-3.4015	(M=17) PF04783 - Protein of unknown function (DUF630) (DUF630)	0.0190761
Sevir.7G234100.1	5.50587	2.75976	1.6712	-0.996427	-1.72009	-3.29039	(M=2) PF08488 - Wall-associated kinase (WAK)	0.00927447
Sevir.7G178900.1	3.8189	0.576599	0.483396	-2.72752	-2.98188	-3.2889	0	0.00955581
Sevir.9G302900.1	6.91296	3.86217	3.48199	-0.839893	-0.989391	-3.24088	(M=3) PTHR23155//PTHR23155:SF604 - LEUCINE-RICH REPEAT-CONTAINING PROTEIN	0.046705
Sevir.4G191500.1	8.5823	5.71329	5.07184	-0.587044	-0.758855	-3.18974	(M=68) PF13962 - Domain of unknown function (PGG)	0.0430039
Sevir.5G351800.1	3.27453	0.410552	0.238672	-2.99565	-3.77818	-2.94992	(M=1) PTHR10795:SF157 - MEMBRANE-BOUND TRANSCRIPTION FACTOR PEPTIDASE, SITE 1	0.0322733
Sevir.2G096100.1	4.32264	1.56356	1.39259	-1.46708	-1.63415	-2.84457	(M=13) 2.4.1.202 - 2,4-dihydroxy-7-methoxy-2H-1,4-benzoxazin-3(4H)-one 2-D- glucosyltransferase / DIMBOA glucosyltransferase	0.0289778
Sevir.8G195600.1	3.15241	0.430679	0.206829	-2.87177	-3.92994	-2.83366	(M=28) PF08263//PF13855 - Leucine rich repeat N-terminal domain (LRRNT_2) // Leucine rich repeat (LRR_8)	0.00927447
Sevir.3G347100.1	3.55473	1.1353	0.346182	-1.64666	-3.36014	-2.81399	(M=2) PTHR19241//PTHR19241:SF287 - ATP-BINDING CASSETTE TRANSPORTER	0.0327404
Sevir.4G269000.1	4.00524	1.20844	1.65454	-1.72874	-1.27546	-2.57375	(M=6) PTHR10774:SF2 - C2 DOMAIN-CONTAINING PROTEIN [Phytozome11 only]	0.0166104
Sevir.7G255400.1	3.42186	0.89512	1.0133	-1.93463	-1.75571	-2.46764	(M=2) PTHR10634//PTHR10634:SF35 - AN1-TYPE ZINC FINGER PROTEIN	0.0182712
Sevir.5G134600.1	3.54376	1.59611	0.87074	-1.15072	-2.02497	-2.31034	(M=36) PF02701 - Dof domain, zinc finger (zf-Dof)	0.00927447
Sevir.5G378600.1	4.57643	2.93952	1.63621	-0.638642	-1.48386	-2.28856	0	0.0108927
Sevir.5G034800.1	3.83338	1.4914	1.65179	-1.36194	-1.21458	-2.26178	(M=2) PTHR11945:SF172 - MADS-BOX TRANSCRIPTION FACTOR ANR1	0.0178068
Sevir.3G007700.1	2.76669	0.712916	0.434751	-1.95636	-2.6699	-2.19285	(M=2) PTHR23257//PTHR23257:SF516 - SERINE-THREONINE PROTEIN KINASE	0.0186308
Sevir.6G210000.1	4.13105	2.46918	1.62887	-0.742474	-1.34264	-2.08202	(M=3) PTHR11254//PTHR11254:SF329 - HECT DOMAIN UBIQUITIN-PROTEIN LIGASE	0.0334696
Sevir.9G302800.1	5.13446	3.44712	2.68437	-0.574821	-0.93563	-2.06872	(M=56) PTHR11654:SF37 - OLIGOPEPTIDE TRANSPORTER-RELATED [Phytozome11 only]	0.0437666
Sevir.1G280700.1	2.62911	0.736953	0.424221	-1.83493	-2.63169	-2.04853	(M=1) PTHR12802:SF37 - PROTEIN REVEILLE 7-LIKE	0.0122597
Sevir.1G356900.1	4.55677	2.93225	2.29388	-0.636004	-0.990219	-1.9437	(M=1) KOG1925 - Rac1 GTPase effector FHOS [Phytozome11 only]	0.0240075
Sevir.2G271700.1	2.49259	0.668299	0.618823	-1.89908	-2.01005	-1.84903	(M=4) PF00023 - Ankyrin repeat (Ank)	0.03106
Sevir.8G159200.1	2.83377	1.2189	0.855009	-1.21714	-1.72871	-1.79681	(M=12) PTHR23155:SF270 - OS11G0211300 PROTEIN [Phytozome11 only]	0.0132659
Sevir.2G215400.1	3.45647	1.67063	1.77742	-1.04891	-0.959517	-1.73245	(M=1) PTHR11685//PTHR11685:SF141 - RBR FAMILY RING FINGER AND IBR DOMAIN-CONTAINING	0.0219586
Sevir.4G263700.1	4.49768	2.69767	2.94377	-0.737468	-0.611519	-1.67696	(M=17) PF00069//PF13855 - Protein kinase domain (Pkinase) // Leucine rich repeat (LRR_8)	0.0474886
Sevir.9G549700.1	2.28473	0.706535	0.685944	-1.69319	-1.73586	-1.58849	(M=6) PTHR11102//PTHR11102:SF105 - SEL-1-LIKE PROTEIN	0.0256186
Sevir.8G209600.1	2.49921	1.47598	0.764772	-0.759804	-1.70837	-1.37884	(M=33) PTHR23155//PTHR23155:SF484 - LEUCINE-RICH REPEAT-CONTAINING PROTEIN	0.0185058
Sevir.8G224800.1	2.02964	0.747395	0.631079	-1.44128	-1.68533	-1.3404	(M=57) PTHR11709:SF9 - LACCASE [Phytozome11 only]	0.0287901
Sevir.1G092800.1	3.21376	2.15683	1.66175	-0.575351	-0.951562	-1.30447	(M=8) PF07714//PF08263 - Protein tyrosine kinase (Pkinase_Tyr) // Leucine rich repeat N-terminal domain (LRRNT_2)	0.0152949
Sevir.1G187400.1	1.49932	0.148099	0.358018	-3.33967	-2.0662	-1.24626	(M=1) PF00004//PF07724 - ATPase family associated with various cellular activities (AAA) // AAA domain (Cdc48 subfamily) [Phytozome11 only]	0.0242446
Sevir.8G188500.1	1.41824	0.365049	0.288737	-1.95794	-2.29628	-1.09135	(M=24) PF07714//PF13947 - Protein tyrosine kinase (Pkinase_Tyr) // Wall-associated receptor kinase galacturonan-binding (GUB_WAK_bind)	0.0192016
Sevir.5G160300.1	2.04895	1.06927	0.863328	-0.938256	-1.2469	-1.08265	(M=2) PTHR11764//PTHR11764:SF21 - LANOSTEROL SYNTHASE	0.0157458
Sevir.9G250800.1	4.10685	3.13824	3.05265	-0.388077	-0.427968	-1.0114	0	0.0325026
Sevir.9G309800.1	1.76708	1.04611	0.480385	-0.756335	-1.8791	-1.00383	(M=4) PTHR19241:SF259 - ABC TRANSPORTER G FAMILY MEMBER 33-RELATED	0.0188634
Sevir.8G194500.1	1.47058	0.521969	0.415055	-1.49435	-1.82501	-1.00207	(M=1) PF00069//PF01419//PF08263//PF13855 - Protein kinase domain (Pkinase) // Jacalin-like lectin domain (Jacalin) // Leucine rich repeat N-terminal domain (LRRNT_2) // Leucine rich repeat (LRR_8)	0.045319
Sevir.9G155600.1	1.58928	0.808325	0.592978	-0.975368	-1.42232	-0.88863	(M=48) PF00098 - Zinc knuckle [Phytozome11 only]	0.0485169
Sevir.8G191800.1	1.35188	0.613881	0.412675	-1.13893	-1.71189	-0.838601	(M=8) PTHR23155//PTHR23155:SF621 - LEUCINE-RICH REPEAT-CONTAINING PROTEIN	0.0469888
Sevir.4G294800.1	1.43651	0.632437	0.59117	-1.18358	-1.28093	-0.82471	(M=6) PF05055 - Protein of unknown function (DUF677) (DUF677)	0.0341922
Sevir.1G367200.1	1.32098	0.674551	0.604286	-0.969613	-1.12831	-0.681564	(M=2) PTHR13132 - ALPHA- 1,6 -FUCOSYLTRANSFERASE	0.0350356
Sevir.8G240800.1	1.75386	1.23731	1.06975	-0.503325	-0.713259	-0.600328	(M=6) PTHR23155//PTHR23155:SF485 - LEUCINE-RICH REPEAT-CONTAINING PROTEIN	0.04405
Sevir.7G318700.1	0.607904	1.21463	1.30424	0.998605	1.10129	0.651533	(M=2) PTHR21499:SF33 - HOMOSERINE DEHYDROGENASE	0.0191668
Sevir.9G153300.1	0.132188	1.12922	0.796058	3.09466	2.59028	0.830451	(M=10) PTHR11814 - SULFATE TRANSPORTER [Phytozome11 only]	0.0104275
Sevir.2G071300.1	1.21445	2.39613	1.94847	0.980405	0.682036	0.95785	(M=2) PTHR19370//PTHR19370:SF125 - NADH-CYTOCHROME B5 REDUCTASE	0.0369285
Sevir.1G196800.1	0.501766	1.37871	1.61454	1.45823	1.68604	0.994859	(M=5) PF01535//PF12854//PF13812 - PPR repeat (PPR) // PPR repeat (PPR_1) // Pentatricopeptide repeat domain (PPR_3)	0.0264291
Sevir.5G345300.1	1.15443	2.2144	2.23312	0.939741	0.951884	1.06933	(M=1) PTHR10217:SF476 - CYCLIC NUCLEOTIDE-GATED ION CHANNEL 4	0.0209668
Sevir.9G567600.1	0.617226	1.91025	2.01505	1.62989	1.70694	1.34542	(M=159) PF01535//PF13041 - PPR repeat (PPR) // PPR repeat family (PPR_2)	0.0242446
Sevir.6G196000.1	0.961918	2.89301	1.89011	1.58858	0.974482	1.42964	(M=3) 1.6.5.4//4.2.1.1 - Carbonate dehydratase / Carbonic dehydratase	0.0251585
Sevir.9G394700.1	1.51481	3.32141	4.32787	1.13266	1.51452	2.30983	(M=11) PF13041//PF13812 - PPR repeat family (PPR_2) // Pentatricopeptide repeat domain (PPR_3)	0.0218529
Sevir.2G005900.1	2.04637	3.97397	4.88003	0.957517	1.25383	2.38064	(M=19) PF01535//PF13041//PF13812//PF14432 - PPR repeat (PPR) // PPR repeat family (PPR_2) // Pentatricopeptide repeat domain (PPR_3) // DYW family of nucleic acid deaminases (DYW_deaminase)	0.0106826
Sevir.4G099800.1	1.33515	2.85207	4.60609	1.095	1.78654	2.39392	(M=5) PF01535//PF12854//PF13041//PF13812//PF14432 - PPR repeat (PPR) // PPR repeat (PPR_1) // PPR repeat family (PPR_2) // Pentatricopeptide repeat domain (PPR_3) // DYW family of nucleic acid deaminases (DYW_deaminase)	0.00645475
Sevir.3G365500.1	3.64419	7.55914	5.47811	1.05262	0.58808	2.87444	(M=159) PF01535//PF13041 - PPR repeat (PPR) // PPR repeat family (PPR_2)	0.0191592
Sevir.2G289100.1	0.925477	3.78438	4.37877	2.03179	2.24226	3.1561	(M=30) 2.3.1.199 - Very-long-chain 3-oxoacyl-CoA synthase / Very-long-chain beta-ketoacyl-CoA synthase	0.024538
Sevir.6G099800.1	2.66772	6.12735	5.59251	1.19965	1.06789	3.19221	(M=1) PTHR13068:SF28 - MITOCHONDRIAL TRANSCRIPTION TERMINATION FACTOR FAMILY PROTEIN-RELATED	0.0215763
Sevir.9G201700.1	2.56398	5.93358	6.44385	1.21052	1.32954	3.62473	(M=399) PF01535 - PPR repeat (PPR)	0.00939437
Sevir.9G569300.1	3.81733	6.75592	8.33153	0.823589	1.12602	3.7264	(M=1) PTHR11079:SF10 - RIBOFLAVIN BIOSYNTHESIS PROTEIN RIBD	0.0107916
Sevir.1G128000.1	2.15428	5.93978	5.84982	1.4632	1.44119	3.74052	(M=1) PTHR31707:SF8 - PECTINESTERASE/PECTINESTERASE INHIBITOR 34-RELATED	0.0185058
Sevir.2G145600.1	5.11171	9.07492	8.8553	0.82808	0.792737	3.85341	(M=1) PTHR11079:SF58 - RNA PSEUDOURIDINE SYNTHASE 4, MITOCHONDRIAL	0.00813805
Sevir.5G321800.1	6.30158	10.9268	9.75552	0.794088	0.630505	4.03959	(M=34) PF04844 - Transcriptional repressor, ovate (Ovate)	0.0305186
Sevir.2G037500.1	2.94855	8.8486	5.61485	1.58544	0.929242	4.28317	(M=2) PTHR11736 - MELANOMA-ASSOCIATED ANTIGEN (MAGE ANTIGEN) [Phytozome11 only]	0.0194529
Sevir.1G366000.1	3.01396	7.73957	6.94365	1.36059	1.20403	4.32765	(M=10) PF04852 - Protein of unknown function (DUF640) (DUF640)	0.0107916
Sevir.3G415700.1	12.121	16.8962	16.125	0.479198	0.411795	4.38966	(M=7) PTHR15439 - RETINOBLASTOMA-BINDING PROTEIN 6 [Phytozome11 only]	0.0176806
Sevir.1G050400.1	7.52781	11.6956	12.198	0.635658	0.696339	4.41895	(M=2) PTHR10288//PTHR10288:SF147 - KH DOMAIN CONTAINING RNA BINDING PROTEIN	0.0192016
Sevir.4G287000.1	6.43203	9.31893	13.1682	0.534891	1.03371	4.81155	(M=2) 1.3.1.43 - Arogenate dehydrogenase / Pretyrosine dehydrogenase	0.0395402
Sevir.7G133800.1	3.63538	7.84385	9.08781	1.10946	1.32183	4.83046	0	0.0141511
Sevir.1G359900.1	1.49134	7.57444	5.07378	2.34453	1.76645	4.83277	(M=30) KOG1947 - Leucine rich repeat proteins, some proteins contain F-box	0.0151205
Sevir.5G016000.1	2.22623	7.17345	7.55277	1.68807	1.76241	5.13688	(M=1) PF03417 - Acyl-coenzyme A:6-aminopenicillanic acid acyl-transferase (AAT)	0.0342263
Sevir.1G069200.1	5.31442	9.55876	12.8195	0.846911	1.27036	5.87471	(M=110) KOG0157 - Cytochrome P450 CYP4/CYP19/CYP26 subfamilies [Phytozome11 only]	0.0191668
Sevir.6G137200.1	13.3646	18.8483	19.6748	0.496018	0.557932	5.89695	(M=1) PTHR11064:SF8 - PROTEIN DR1	0.037741
Sevir.3G237000.1	8.3776	13.338	15.5324	0.670932	0.890676	6.05762	(M=1) PTHR11654//PTHR11654:SF173 - OLIGOPEPTIDE TRANSPORTER-RELATED	0.041555
Sevir.9G146100.1	10.1898	16.3594	16.7918	0.682989	0.720627	6.38578	(M=1) PTHR12466 - CDC73 DOMAIN PROTEIN	0.0387815
Sevir.4G084900.1	0.810659	7.36447	8.15918	3.18342	3.33126	6.95117	(M=6) PTHR11389:SF374 - ZINC-FINGER TRANSCRIPTION FACTOR [Phytozome11 only]	0.0215712
Sevir.2G148600.1	5.57449	13.4453	12.2614	1.27019	1.13721	7.27884	(M=1) PTHR10177//PTHR10177:SF242 - CYCLINE	0.0122597
Sevir.6G046500.1	1.29086	4.93979	12.3141	1.93612	3.25391	7.3361	(M=1) PF08847 - Domain of unknown function (DUF1817) (DUF1817)	0.0148419
Sevir.9G125900.1	9.55989	15.1421	18.9591	0.663503	0.987823	7.49071	0	0.0226888
Sevir.4G177300.1	3.79429	12.2244	10.5407	1.68786	1.47407	7.58825	(M=1) KOG0511 - Ankyrin repeat protein	0.0178937
Sevir.6G026300.1	7.15013	12.589	16.9217	0.816121	1.24283	7.60519	(M=1) PTHR12197:SF138 - SET AND MYND DOMAIN-CONTAINING PROTEIN DDB_G0292140	0.00927447
Sevir.9G492000.1	7.77368	17.0434	13.8625	1.13255	0.834514	7.67926	(M=2) PTHR22600//PTHR22600:SF14 - BETA-HEXOSAMINIDASE	0.0341407
Sevir.5G403800.1	7.45865	13.366	17.1597	0.841581	1.20204	7.80418	(M=1) PTHR10133:SF38 - 5'-3' EXONUCLEASE FAMILY PROTEIN	0.0222691
Sevir.5G068100.1	7.2396	14.8225	15.7282	1.03381	1.11937	8.03572	0	0.0274443
Sevir.1G284700.1	12.4155	17.3728	23.8418	0.484692	0.941356	8.19185	(M=2) PTHR11969//PTHR11969:SF27 - MAX DIMERIZATION, MAD	0.0153004
Sevir.7G326600.1	6.90937	14.5142	16.0041	1.07084	1.21182	8.34979	(M=2) PTHR31272:SF6 - CYTOCHROME C-TYPE BIOGENESIS CCDA-LIKE CHLOROPLASTIC PROTEIN	0.0431868
Sevir.7G050200.1	3.58168	14.2269	9.92432	1.98991	1.47033	8.49392	(M=7) KOG4029 - Transcription factor HAND2/Transcription factor TAL1/TAL2/LYL1 [Phytozome11 only]	0.0070895
Sevir.9G407800.1	4.54128	8.994	17.1798	0.985862	1.91954	8.54564	(M=2) 1.3.1.75 - Divinyl chlorophyllide a 8-vinyl-reductase / [4-vinyl]chlorophyllide a reductase	0.00927447
Sevir.5G139800.1	10.6018	17.9948	20.6552	0.763276	0.9622	8.72325	(M=1) KOG4285 - Mitotic phosphoprotein	0.00847788
Sevir.5G342200.1	8.75112	15.7672	19.1837	0.849386	1.13234	8.72434	(M=50) PF07983 - X8 domain [Phytozome11 only]	0.0151898
Sevir.1G248900.1	10.8335	18.9759	20.2857	0.80866	0.904956	8.79722	(M=1) PTHR13989//PTHR13989:SF19 - REPLICATION PROTEIN A-RELATED	0.0300718
Sevir.7G226100.1	8.63521	17.0717	18.1341	0.983308	1.0704	8.96772	(M=3) PTHR19957:SF91 - SYNTAXIN-RELATED PROTEIN KNOLLE	0.0229928
Sevir.1G386900.1	10.4806	19.87	19.1509	0.922864	0.869687	9.02981	(M=1) PTHR34537:SF2 - FERREDOXIN-LIKE PROTEIN	0.0402796
Sevir.5G396900.1	2.79091	12.4019	12.3433	2.15176	2.14492	9.5817	(M=34) PF04844 - Transcriptional repressor, ovate (Ovate)	0.0181605
Sevir.5G419400.1	10.1498	16.0184	23.6532	0.658274	1.22058	9.68595	(M=2) PTHR13068:SF5 - MITOCHONDRIAL TRANSCRIPTION TERMINATION FACTOR FAMILY PROTEIN	0.0107306
Sevir.9G578300.1	11.1049	20.1705	21.9984	0.861042	0.986197	9.97949	(M=1) PTHR34202:SF1 - UPF0548 PROTEIN	0.045751
Sevir.2G239300.1	22.6236	33.9329	31.6951	0.584851	0.486428	10.1903	(M=3) PTHR23024//PTHR23024:SF192 - MEMBER OF 'GDXG' FAMILY OF LIPOLYTIC ENZYMES	0.0274971
Sevir.2G433800.1	8.39502	17.8907	19.527	1.09161	1.21787	10.3139	(M=1) KOG3152 - TBP-binding protein, activator of basal transcription (contains rrm motif)	0.011949
Sevir.7G288000.1	13.0735	22.0933	24.7294	0.756965	0.919585	10.3379	(M=2) PTHR13301//PTHR13301:SF76 - X-BOX TRANSCRIPTION FACTOR-RELATED	0.0132659
Sevir.5G250200.1	16.391	26.9841	26.6834	0.719204	0.703036	10.4427	0	0.0148172
Sevir.9G030800.1	11.0972	20.874	22.7198	0.911511	1.03375	10.6997	(M=1) 2.1.1.166 - 23S rRNA (uridine(2552)-2'-O)-methyltransferase / Um2552 methyltransferase	0.0242446
Sevir.2G041800.1	6.99956	13.4022	22.0359	0.937128	1.65452	10.7195	(M=1) PTHR34357:SF2 - F7A19.14 PROTEIN-RELATED	0.00927447
Sevir.7G215300.1	10.2072	19.9173	22.0149	0.964437	1.1089	10.7589	(M=2) K10755 - replication factor C subunit 2/4 [Phytozome11 only]	0.00847788
Sevir.1G271100.1	13.9653	21.6459	28.6294	0.632249	1.03565	11.1724	(M=1) PTHR12001:SF41 - HETERODIMERIC GERANYLGERANYL PYROPHOSPHATE SYNTHASE SMALL SUBUNIT, CHLOROPLASTIC	0.0102152
Sevir.9G459300.1	21.3532	32.9961	32.9493	0.627846	0.625796	11.6195	(M=3) KOG0767 - Mitochondrial phosphate carrier protein	0.0230738
Sevir.8G233200.1	16.4997	26.8916	29.3523	0.704715	0.831034	11.6222	(M=2) KOG0265//KOG0277 - U5 snRNP-specific protein-like factor and related proteins // Peroxisomal targeting signal type 2 receptor	0.0107595
Sevir.9G135900.1	6.0512	16.291	19.6635	1.42878	1.70023	11.9261	(M=1) PTHR19370:SF109 - FERREDOXIN C2	0.0148172
Sevir.5G013100.1	7.13765	19.1635	19.8843	1.42484	1.47811	12.3863	(M=1) 2.1.2.11 - 3-methyl-2-oxobutanoate hydroxymethyltransferase / Ketopantoate hydroxymethyltransferase	0.0130831
Sevir.1G003900.1	15.7117	27.1434	29.1841	0.788764	0.893347	12.4521	(M=1) PTHR11089:SF43 - NO-ASSOCIATED PROTEIN 1, CHLOROPLASTIC/MITOCHONDRIAL	0.0156137
Sevir.1G102700.1	8.05844	16.6069	24.6584	1.04321	1.61351	12.5742	0	0.0122597
Sevir.9G233200.1	14.2508	27.5543	26.1534	0.95123	0.875952	12.603	(M=11) 4.2.2.2 - Pectate lyase. [Phytozome11 only]	0.00898438
Sevir.5G342800.1	1.42072	14.0504	14.4142	3.30591	3.3428	12.8116	(M=1) PTHR11081:SF8 - EXONUCLEASE 1	0.0134879
Sevir.8G216900.1	13.481	26.8671	25.8022	0.994908	0.936564	12.8536	(M=2) PTHR13675:SF1 - EXPRESSED PROTEIN	0.0449366
Sevir.8G028800.1	0.0520776	11.7821	14.2954	7.82172	8.10067	12.9867	(M=14) PTHR11260//PTHR11260:SF219 - GLUTATHIONE S-TRANSFERASE, GST, SUPERFAMILY, GST DOMAIN CONTAINING	0.00359532
Sevir.7G245600.1	4.74593	15.4364	20.3415	1.70157	2.09966	13.143	(M=3) PTHR11695:SF497 - CINNAMYL ALCOHOL DEHYDROGENASE 6-RELATED	0.029105
Sevir.1G385000.1	9.88816	19.8301	26.2793	1.00392	1.41015	13.1665	(M=2) PF02620 - Uncharacterized ACR, COG1399 (DUF177)	0.0148419		Bradi3g60658.1	0.65296	(M=2) PF02620 - Uncharacterized ACR, COG1399 (DUF177)
Sevir.3G373200.1	2.0978	15.5919	15.2089	2.89385	2.85797	13.3026	(M=5) PF07168 - Ureide permease (Ureide_permease)	0.0106134
Sevir.9G461400.1	22.9482	32.9668	40.3309	0.522633	0.813505	13.7007	(M=1) PTHR13312//PTHR13312:SF2 - HIV-INDUCED PROTEIN-7-LIKE PROTEASE	0.0146933
Sevir.3G180300.1	3.81747	18.3419	16.7954	2.26446	2.13737	13.7512	(M=10) PF04720 - PDDEXK-like family of unknown function (PDDEXK_6)	0.0139565
Sevir.2G315900.1	11.9085	22.292	29.4289	0.904536	1.30524	13.9519	(M=65) PF02298 - Plastocyanin-like domain (Cu_bind_like)	0.0178068
Sevir.3G366900.1	38.6168	54.3943	50.8417	0.494225	0.396782	14.0012	(M=1) PTHR14110//PTHR14110:SF9 - MITOCHONDRIAL IMPORT INNER MEMBRANE TRANSLOCASE SUBUNIT TIM22	0.0226136
Sevir.3G007000.1	15.3137	24.5874	34.1119	0.683099	1.15545	14.036	0	0.0102339
Sevir.J016900.1	13.05	28.2197	26.2883	1.11265	1.01037	14.204	PTHR12770:SF7 - PROTEIN ROOT UVB SENSITIVE 1 (1 of 2)	0.0165274
Sevir.6G102100.1	10.752	19.3932	32.2196	0.850944	1.58333	15.0544	(M=1) PTHR11695//PTHR11695:SF552 - ALCOHOL DEHYDROGENASE RELATED	0.0169974
Sevir.9G516700.1	12.227	32.676	21.9375	1.41816	0.843326	15.0797	(M=17) PF16913 - Purine nucleobase transmembrane transport (PUNUT)	0.0144843
Sevir.9G237400.1	14.4736	28.4931	30.6574	0.977185	1.08281	15.1016	(M=1) PTHR35299:SF2 - RUBISCO ACCUMULATION FACTOR 1, CHLOROPLASTIC-RELATED	0.0438829
Sevir.7G296400.1	35.3804	46.5658	54.4719	0.396318	0.622562	15.1384	0	0.0104758
Sevir.6G023400.1	6.01812	21.4021	21.343	1.83037	1.82638	15.3545	(M=86) PF02362 - B3 DNA binding domain (B3)	0.0106826
Sevir.5G048900.1	18.1771	37.2272	30.6841	1.03424	0.755371	15.7786	(M=3) KOG2913 - Predicted membrane protein [Phytozome11 only]	0.0105926
Sevir.9G151600.1	20.5121	35.4266	37.4374	0.788357	0.868006	15.9199	(M=1) PTHR10024:SF172 - C2 AND PLANT PHOSPHORIBOSYLTRANSFERASE DOMAIN-CONTAINING PROTEIN	0.0211663
Sevir.1G167800.1	12.9178	23.2619	34.6561	0.84861	1.42375	16.0412	(M=1) 1.12.98.4 - Sulfhydrogenase / Sulfur reductase	0.00927447
Sevir.9G385400.1	19.534	30.5486	41.0834	0.64512	1.07257	16.282	(M=1) PTHR12059 - RIBOSOMAL PROTEIN L23-RELATED	0.0102152
Sevir.9G542100.1	12.5529	22.8349	34.8448	0.863226	1.47292	16.287	(M=3) PTHR10545 - DIAMINE N-ACETYLTRANSFERASE	0.0130765
Sevir.9G554800.1	28.9465	42.36	48.4763	0.549312	0.74389	16.4716	(M=2) 2.4.2.17 - ATP phosphoribosyltransferase / Phosphoribosyl-ATP pyrophosphorylase	0.00927447
Sevir.5G337600.1	8.49574	26.2349	24.555	1.62668	1.5312	16.8992	(M=5) PTHR11206:SF78 - MATE EFFLUX FAMILY PROTEIN ALF5-RELATED	0.0138163
Sevir.2G202000.1	10.0238	19.1121	34.853	0.931057	1.79785	16.9587	0	0.0161985
Sevir.2G395000.1	6.98701	15.2917	32.6068	1.13	2.22243	16.9622	(M=1) PF05421 - Protein of unknown function (DUF751) (DUF751)	0.00927447
Sevir.3G237900.1	6.00381	23.7489	22.2795	1.98391	1.89177	17.0104	(M=1) PTHR17630:SF45 - DIENELACTONE HYDROLASE-LIKE PROTEIN	0.0455811
Sevir.1G343100.1	5.17757	18.3075	27.526	1.82208	2.41045	17.7392	(M=3) PF11947 - Protein of unknown function (DUF3464) (DUF3464)	0.00927447
Sevir.2G203200.1	34.7288	54.3978	52.0683	0.647417	0.584274	18.5043	(M=1) PTHR12505//PTHR12505:SF23 - PHD FINGER TRANSCRIPTION FACTOR	0.022313
Sevir.9G560500.1	9.60882	29.8511	27.0283	1.63535	1.49204	18.8309	0	0.026237
Sevir.1G013700.1	3.88395	23.1965	22.644	2.57831	2.54353	19.0363	(M=1) PTHR31339:SF3 - GLYCOSIDE HYDROLASE FAMILY 28 PROTEIN / POLYGALACTURONASE (PECTINASE) FAMILY PROTEIN	0.0181605
Sevir.9G003500.1	18.5327	36.7745	39.4566	0.988631	1.09019	19.5828	(M=1) PF07386 - Protein of unknown function (DUF1499) (DUF1499)	0.0122597
Sevir.9G304500.1	3.43547	22.3011	24.4185	2.69853	2.8294	19.9243	(M=4) PTHR31388:SF8 - PEROXIDASE 53-RELATED	0.00898438
Sevir.9G334100.1	4.6863	34.0325	15.504	2.86039	1.72612	20.0819	(M=2) PTHR11654//PTHR11654:SF136 - OLIGOPEPTIDE TRANSPORTER-RELATED	0.0260933
Sevir.9G141800.1	4.82506	29.0958	21.304	2.59219	2.1425	20.3748	(M=8) PTHR23042:SF25 - TRANSCRIPTION FACTOR NAI1	0.0159213
Sevir.3G247700.1	43.4517	59.7967	68.0716	0.460653	0.647639	20.4824	(M=3) 5.3.3.2 - Isopentenyl-diphosphate Delta-isomerase / Methylbutenylpyrophosphate isomerase	0.0296911
Sevir.5G370600.1	9.11761	20.776	38.6188	1.18819	2.08258	20.5798	(M=1) PTHR22950//PTHR22950:SF323 - AMINO ACID TRANSPORTER	0.0217931
Sevir.1G079600.1	30.1896	54.1303	47.5344	0.842383	0.654919	20.6427	(M=1) 5.3.1.13 - Arabinose-5-phosphate isomerase / Phosphoarabinoisomerase	0.0414288
Sevir.6G244100.1	8.11938	22.0805	36.3996	1.44333	2.16448	21.1207	(M=2) PTHR11661:SF7 - 50S RIBOSOMAL PROTEIN L11, CHLOROPLASTIC-RELATED	0.0174125
Sevir.2G288400.1	20.4262	38.2142	45.2154	0.903691	1.1464	21.2886	(M=1) PF10693 - Protein of unknown function (DUF2499) (DUF2499)	0.0102152
Sevir.5G051200.1	19.1201	36.4147	44.5861	0.929433	1.22151	21.3803	(M=1) PTHR24089:SF190 - THYLAKOID ADP,ATP CARRIER PROTEIN, CHLOROPLASTIC-RELATED	0.0126815
Sevir.7G030800.1	43.1669	68.153	61.2676	0.658851	0.505197	21.5434	(M=1) 3.5.3.1 - Arginase / Canavanase	0.0290329
Sevir.4G054700.1	13.5629	33.7698	37.5162	1.31607	1.46785	22.0801	(M=2) PTHR31268:SF5 - GALACTINOL--SUCROSE GALACTOSYLTRANSFERASE 6-RELATED	0.041547
Sevir.9G529600.1	24.5431	48.6774	46.71	0.987933	0.928413	23.1506	(M=3) PF01844 - HNH endonuclease (HNH)	0.0274971
Sevir.7G183200.1	30.1183	48.2221	59.8254	0.679055	0.990118	23.9055	(M=1) PTHR10381//PTHR10381:SF21 - ATP-DEPENDENT CLP PROTEASE PROTEOLYTIC SUBUNIT	0.0345372
Sevir.5G125000.1	25.8284	41.463	58.906	0.682868	1.18946	24.3561	(M=337) PF13855 - Leucine rich repeat (LRR_8)	0.0203053
Sevir.1G242100.1	35.8594	64.3168	57.5138	0.842845	0.681558	25.0559	0	0.0273774
Sevir.9G530500.1	27.4753	48.8514	56.3207	0.830264	1.03553	25.1107	(M=2) PTHR21026 - 39S RIBOSOMAL PROTEIN L32, MITOCHONDRIAL	0.0416704
Sevir.7G183300.1	30.0084	60.8636	49.4005	1.02021	0.719159	25.1236	(M=1) PTHR11802:SF15 - SERINE CARBOXYPEPTIDASE-LIKE 35	0.0172984
Sevir.5G232400.1	39.5774	58.4239	72.3575	0.561884	0.870466	25.8133	(M=16) KOG4205 - RNA-binding protein musashi/mRNA cleavage and polyadenylation factor I complex, subunit HRP1 [Phytozome11 only]	0.00927447
Sevir.9G093100.1	16.3307	42.9516	42.9617	1.39512	1.39546	26.6259	(M=1) PTHR10868 - SIGMA 1-TYPE OPIOID RECEPTOR-RELATED	0.0215763
Sevir.5G326100.1	7.6583	35.1615	33.5054	2.1989	2.1293	26.6751	(M=22) PF03634 - TCP family transcription factor (TCP)	0.0148172
Sevir.9G520300.1	4.02332	40.5144	21.7239	3.33198	2.43283	27.0958	(M=2) PTHR33676:SF3 - COLD REGULATED PROTEIN 27	0.0134574
Sevir.5G288400.1	6.26891	35.7417	31.6144	2.51132	2.33429	27.4091	(M=2) PF02577 - Bifunctional nuclease [Phytozome11 only]	0.0112962
Sevir.9G166800.1	31.8655	57.7124	61.9844	0.856887	0.959911	27.9829	(M=2) PF01386 - Ribosomal L25p family (Ribosomal_L25p)	0.0282854
Sevir.9G349200.1	4.90734	26.4881	41.071	2.43233	3.06511	28.8722	(M=3) PF11947 - Protein of unknown function (DUF3464) (DUF3464)	0.00927447
Sevir.6G211600.1	36.2132	62.564	68.209	0.788817	0.913446	29.1733	(M=1) PTHR27008:SF41 - LEUCINE-RICH REPEAT PROTEIN KINASE-LIKE PROTEIN	0.0155928
Sevir.5G235300.1	15.3748	32.2547	57.1038	1.06894	1.89302	29.3044	(M=1) PTHR31407:SF7 - PSBP DOMAIN-CONTAINING PROTEIN 5, CHLOROPLASTIC	0.00927447
Sevir.2G329200.1	6.87961	29.6029	42.858	2.10534	2.63917	29.3509	(M=1) PTHR23426//PTHR23426:SF27 - FERREDOXIN/ADRENODOXIN	0.0326243
Sevir.9G094100.1	26.8932	57.5232	56.6952	1.0969	1.07598	30.216	(M=118) PF02458 - Transferase family [Phytozome11 only]	0.0148419
Sevir.5G021000.1	27.3697	53.8214	63.3448	0.975602	1.21065	31.2134	(M=1) PTHR22298:SF55 - ENDOGLUCANASE 1-RELATED	0.0103381
Sevir.5G003400.1	23.6447	46.8919	63.2395	0.987825	1.41931	31.421	0	0.0148172
Sevir.9G085100.1	26.9768	58.0667	63.1453	1.10599	1.22696	33.6292	(M=209) PTHR11926:SF15 - UDP-GLUCOSYLTRANSFERASE [Phytozome11 only]	0.0070895
Sevir.9G295000.1	47.8558	75.291	88.7843	0.653783	0.89161	34.1818	(M=1) PTHR31048:SF4 - PATHOGENESIS-RELATED THAUMATIN-LIKE PROTEIN	0.022586
Sevir.9G310600.1	28.2804	48.3564	76.9103	0.773904	1.44337	34.3529	(M=1) PTHR10381//PTHR10381:SF24 - ATP-DEPENDENT CLP PROTEASE PROTEOLYTIC SUBUNIT	0.00927447
Sevir.5G197300.1	7.09781	49.2821	35.0187	2.79562	2.30268	35.0526	(M=1) PTHR11654:SF85 - PROTEIN NRT1/ PTR FAMILY 6.2	0.0301951
Sevir.5G147800.1	9.81338	45.4015	44.5759	2.20992	2.18344	35.1754	(M=1) PTHR31072:SF3 - TRANSCRIPTION FACTOR TCP10-RELATED	0.0187802
Sevir.9G014900.1	39.0961	70.826	78.4681	0.857254	1.00508	35.5509	(M=1) PTHR22835//PTHR22835:SF231 - ZINC FINGER FYVE DOMAIN CONTAINING PROTEIN	0.0296911
Sevir.3G336300.1	56.0103	81.022	103.437	0.53262	0.884993	36.2193	(M=1) 1.1.1.316 - L-galactose 1-dehydrogenase / L-galDH	0.0106826
Sevir.9G464900.1	26.9672	42.8622	83.7957	0.668501	1.63567	36.3617	0	0.00927447
Sevir.1G007100.1	32.9141	69.536	71.7507	1.07905	1.12429	37.7292	(M=348) PF00067 - Cytochrome P450 (p450)	0.0229928
Sevir.7G093900.1	33.1368	57.5655	84.2476	0.796769	1.3462	37.7697	(M=2) PTHR14110//PTHR14110:SF11 - MITOCHONDRIAL IMPORT INNER MEMBRANE TRANSLOCASE SUBUNIT TIM22	0.00898438
Sevir.3G171100.1	44.8756	62.5373	103.847	0.478785	1.21045	38.3163	(M=1) KOG4103 - Mitochondrial F1F0-ATP synthase, subunit g/ATP20	0.0070895
Sevir.6G121500.1	56.7102	85.9879	105.642	0.600526	0.897503	39.1047	(M=5) PTHR11593 - 60S RIBOSOMAL PROTEIN L17	0.0152125
Sevir.1G241000.1	16.7628	68.6634	45.2572	2.03427	1.43288	40.1974	(M=1) PTHR26402:SF465 - TWO-COMPONENT RESPONSE REGULATOR-LIKE APRR1-RELATED	0.0113651
Sevir.9G089200.1	42.4902	82.4241	83.2549	0.955935	0.970405	40.3493	(M=1) PTHR10426:SF24 - CALCIUM-DEPENDENT PHOSPHOTRIESTERASE SUPERFAMILY PROTEIN-RELATED	0.0414703
Sevir.7G121300.1	92.3337	135.348	131.69	0.551744	0.512213	41.1851	(M=1) PTHR13085 - MICROSOMAL SIGNAL PEPTIDASE 25 KDA SUBUNIT	0.0432519
Sevir.5G418600.1	39.8837	65.3172	97.4744	0.711663	1.28923	41.5121	0	0.0110436
Sevir.7G189800.1	44.045	85.799	93.747	0.961981	1.08979	45.7279	(M=2) PTHR10106//PTHR10106:SF17 - CYTOCHROME B561-RELATED	0.00927447
Sevir.9G118700.1	14.3662	42.3266	78.3479	1.55888	2.44721	45.971	0	0.00813805
Sevir.2G048600.1	46.4924	84.8563	100.455	0.868026	1.11148	46.1631	(M=1) PTHR10701 - SMALL NUCLEAR RIBONUCLEOPROTEIN-ASSOCIATED PROTEIN B AND N	0.0429963
Sevir.9G096200.1	27.2212	76.0821	72.9009	1.48283	1.42121	47.2703	(M=30) 1.14.13.121 - Premnaspirodiene oxygenase / Hyoscymus muticus premnaspirodiene oxygenase	0.0153605
Sevir.9G167300.1	77.0328	135.405	113.79	0.813736	0.562823	47.5645	(M=1) PTHR24343:SF169 - SERINE/THREONINE-PROTEIN KINASE SRK2D-RELATED	0.00976174
Sevir.7G150500.1	73.6175	143.725	98.851	0.965194	0.425206	47.6707	0	0.0431868
Sevir.9G431300.1	32.2937	75.1375	85.1827	1.21828	1.39931	47.8664	0	0.00927447
Sevir.2G204800.1	41.9742	92.4866	88.2768	1.13974	1.07253	48.4075	(M=35) 2.4.1.207 - Xyloglucan:xyloglucosyl transferase / Xyloglucan endotransglycosylase	0.0152125
Sevir.7G218200.1	30.3529	73.0423	86.2136	1.2669	1.50608	49.275	(M=1) PTHR10795:SF322 - SUBTILISIN SERINE PROTEASE-RELATED	0.0179504
Sevir.7G173300.1	67.1508	118.832	116.419	0.823446	0.793849	50.4747	(M=1) PTHR10353//PTHR10353:SF40 - GLYCOSYL HYDROLASE	0.0272077
Sevir.4G224900.1	31.5584	79.338	87.3836	1.32999	1.46934	51.8024	(M=2) PTHR10210//PTHR10210:SF52 - RIBOSE-PHOSPHATE PYROPHOSPHOKINASE	0.0149572
Sevir.1G343400.1	6.02326	60.2875	56.9237	3.32324	3.24041	52.5823	(M=1) PTHR10438:SF283 - THIOREDOXIN-LIKE 3-1, CHLOROPLASTIC	0.00248785
Sevir.2G227200.1	8.88091	29.2179	93.9759	1.71807	3.40351	52.716	(M=2) K08908 - light-harvesting complex I chlorophyll a/b binding protein 2 [Phytozome11 only]	0.0107306
Sevir.4G128300.1	9.0191	53.6711	72.1739	2.57309	3.00042	53.9034	(M=2) PTHR22950:SF240 - TRANSMEMBRANE AMINO ACID TRANSPORTER-RELATED	0.0179451
Sevir.6G195800.1	8.13908	75.5827	50.1464	3.21512	2.62321	54.7255	(M=3) 1.6.5.4//4.2.1.1 - Carbonate dehydratase / Carbonic dehydratase	0.0163786
Sevir.3G340600.1	55.709	109.849	114.146	0.97954	1.0349	56.2886	(M=1) PTHR10641:SF457 - TRANSCRIPTION FACTOR AS1	0.0218529
Sevir.3G322400.1	20.1918	65.1374	87.9836	1.68972	2.12347	56.3687	(M=1) PTHR11689:SF67 - CHLORIDE CHANNEL PROTEIN CLC-A-RELATED	0.0156137
Sevir.9G242500.1	49.3436	87.2073	124.845	0.821587	1.3392	56.6826	0	0.0133192
Sevir.9G004800.1	17.9206	75.7584	80.9727	2.07979	2.17582	60.445	(M=1) PTHR33231:SF1 - 30S RIBOSOMAL PROTEIN-RELATED	0.0217068
Sevir.3G049600.1	21.9345	66.7203	98.4119	1.60492	2.16563	60.6316	0	0.017889
Sevir.9G567800.1	80.5803	153.636	130.64	0.93102	0.6971	61.558	(M=1) PTHR10795//PTHR10795:SF409 - PROPROTEIN CONVERTASE SUBTILISIN/KEXIN	0.0107916
Sevir.3G409800.1	109.878	138.852	205.196	0.337643	0.901097	62.1459	(M=1) 2.1.1.295 - 2-methyl-6-phytyl-1,4-hydroquinone methyltransferase / MPBQ/MSBQ methyltransferase	0.00927447
Sevir.7G194300.1	44.8415	104.633	111.159	1.22243	1.30971	63.0541	(M=1) PTHR11699:SF117 - ALDEHYDE DEHYDROGENASE FAMILY 3 MEMBER F1	0.00927447
Sevir.5G409700.1	25.2454	50.3338	135.047	0.995507	2.41937	67.445	(M=1) PTHR35515:SF1 - NADH DEHYDROGENASE-LIKE COMPLEX N	0.0070895
Sevir.9G406000.1	77.0312	126.792	167.342	0.718946	1.11928	70.0356	(M=2) PTHR20863//PTHR20863:SF37 - ACYL CARRIER PROTEIN/ZINC FINGER PROTEIN 593-RELATED	0.00927447
Sevir.9G439700.1	47.426	110.852	124.125	1.22488	1.38804	70.0621	(M=4) PF12680 - SnoaL-like domain (SnoaL_2)	0.0397087
Sevir.4G195500.1	44.0892	103.755	129.563	1.23469	1.55516	72.5702	(M=2) PTHR23105//PTHR23105:SF61 - RIBOSOMAL PROTEIN L7AE FAMILY MEMBER	0.0107916
Sevir.7G113000.1	33.6729	101.613	112.741	1.59343	1.74335	73.5043	0	0.0104758
Sevir.2G430600.1	33.2894	108.887	112.142	1.70969	1.75218	77.2246	(M=1) PTHR13683:SF258 - ASPARTYL PROTEASE FAMILY PROTEIN-RELATED	0.0106826
Sevir.3G043400.1	137.183	216.787	219.77	0.660172	0.679891	81.0951	(M=14) PTHR23147 - SERINE/ARGININE RICH SPLICING FACTOR	0.00927447
Sevir.8G160300.1	29.4838	83.7691	148.867	1.5065	2.33603	86.8344	(M=1) PTHR36798:SF1 - 50S RIBOSOMAL PROTEIN 6, CHLOROPLASTIC	0.0147862
Sevir.7G103300.1	72.1742	158.506	170.294	1.13498	1.23847	92.2257	(M=10) PTHR11426 - HISTONE H3	0.0147181
Sevir.5G362300.1	47.5982	122.988	164.3	1.36954	1.78736	96.046	(M=1) PTHR33044:SF24 - NON-SPECIFIC LIPID TRANSFER PROTEIN GPI-ANCHORED 2-RELATED	0.013893
Sevir.3G190100.1	268.165	383.628	346.665	0.516588	0.370421	96.9816	(M=1) PTHR10438//PTHR10438:SF265 - THIOREDOXIN	0.0354743
Sevir.2G210700.1	222.439	312.912	326.929	0.492343	0.555563	97.4807	(M=1) KOG3258 - Parvulin-like peptidyl-prolyl cis-trans isomerase	0.0107916
Sevir.3G003500.1	45.466	103.047	196.766	1.18044	2.11362	104.441	(M=3) PTHR10744:SF7 - 30S RIBOSOMAL PROTEIN S17, CHLOROPLASTIC	0.0148172
Sevir.6G251100.1	37.5963	102.306	192.001	1.44423	2.35245	109.557	(M=27) KOG0131 - Splicing factor 3b, subunit 4	0.00927447
Sevir.9G160900.1	80.4054	171.131	211.061	1.08974	1.39229	110.69	(M=1) PTHR33162:SF1 - SEC-INDEPENDENT PROTEIN TRANSLOCASE PROTEIN TATA, CHLOROPLASTIC	0.0197515
Sevir.9G016300.1	71.7167	142.547	225.365	0.991056	1.65188	112.239	(M=1) PTHR21011:SF1 - 28S RIBOSOMAL PROTEIN S6, MITOCHONDRIAL	0.0132659
Sevir.7G211900.1	191.953	305.248	304.603	0.669225	0.666173	112.972	(M=1) PTHR13711//PTHR13711:SF193 - SWI/SNF-RELATED CHROMATIN BINDING PROTEIN	0.0214457
Sevir.1G190400.1	88.2139	212.904	211.884	1.27112	1.2642	124.18	(M=1) 4.1.1.22 - Histidine decarboxylase / L-histidine carboxy-lyase	0.0111176
Sevir.7G277500.1	38.1539	189.39	140.349	2.31145	1.87911	126.715	(M=1) PTHR21493//PTHR21493:SF136 - CGI-141-RELATED/LIPASE CONTAINING PROTEIN	0.0103021
Sevir.4G150200.1	192.009	294.987	355.365	0.61948	0.888128	133.167	(M=3) PTHR10496 - 40S RIBOSOMAL PROTEIN S24	0.024908
Sevir.3G248000.1	159.216	315.875	277.915	0.988363	0.803654	137.678	(M=1) PTHR11260:SF312 - GLUTATHIONE S-TRANSFERASE U17-RELATED	0.0153605
Sevir.5G169700.1	277.017	334.138	503.69	0.270474	0.862565	141.898	(M=1) PTHR12964 - NADH-UBIQUINONE OXIDOREDUCTASE B14 SUBUNIT	0.00813805
Sevir.7G103200.1	78.6681	202.522	252.234	1.36423	1.68091	148.71	(M=10) PTHR11426 - HISTONE H3	0.00948842
Sevir.6G233500.1	177.197	284.017	372.566	0.680623	1.07214	151.095	0	0.0320002
Sevir.9G044400.1	85.232	220.374	252.533	1.37049	1.56701	151.222	(M=2) PTHR31265:SF2 - F17A17.37 PROTEIN	0.0154372
Sevir.2G305900.1	194.599	324.974	369.406	0.73982	0.924705	152.591	(M=10) PTHR23428 - HISTONE H2B	0.00927447
Sevir.3G348400.1	45.056	168.224	238.481	1.90059	2.40408	158.296	(M=38) PF04398 - Protein of unknown function, DUF538 (DUF538)	0.011949
Sevir.9G089900.1	204.826	388.64	343.482	0.924037	0.745836	161.235	(M=20) PF00933//PF01915 - Glycosyl hydrolase family 3 N terminal domain // Glycosyl hydrolase family 3 C-terminal domain [Phytozome11 only]	0.0242925
Sevir.9G055500.1	281.069	403.375	489.588	0.521199	0.800643	165.413	(M=2) PTHR19431 - 60S RIBOSOMAL PROTEIN L4	0.0104758
Sevir.3G232500.1	79.9289	233.853	276.081	1.54881	1.7883	175.038	0	0.0102152
Sevir.2G297800.1	65.5115	239.317	245.686	1.8691	1.907	176.99	(M=1) PTHR23430//PTHR23430:SF96 - HISTONE H2A	0.0187802
Sevir.5G213400.1	148.032	323.135	341.878	1.12622	1.20757	184.474	(M=10) PTHR23428 - HISTONE H2B	0.0102152
Sevir.6G135300.1	179.014	328.639	400.96	0.876428	1.16338	185.785	(M=9) PTHR10484 - HISTONE H4	0.0146124
Sevir.9G461300.1	71.538	224.59	302.938	1.65051	2.08224	192.226	0	0.0166023
Sevir.1G190700.1	162.523	317.531	396.038	0.966251	1.285	194.261	(M=10) PTHR11426 - HISTONE H3	0.0137509
Sevir.9G535500.1	160.247	348.731	368.236	1.12182	1.20033	198.236	(M=2) KOG1757 - Histone 2A	0.00927447
Sevir.3G003300.1	74.4647	196.014	353.035	1.39633	2.24518	200.06	(M=3) PTHR10744:SF7 - 30S RIBOSOMAL PROTEIN S17, CHLOROPLASTIC	0.0107916
Sevir.2G353500.1	310.229	516.578	519.913	0.735653	0.744937	208.017	(M=12) PTHR23430 - HISTONE H2A	0.0272077
Sevir.6G089100.1	589.262	717.573	906.367	0.284215	0.621185	222.708	(M=1) PTHR10584:SF169 - FRUCTOKINASE-5-RELATED	0.0312521
Sevir.1G296800.1	148.304	328.355	414.017	1.1467	1.48113	222.882	(M=10) PTHR23428 - HISTONE H2B	0.0103021
Sevir.5G380700.1	181.084	371.029	444.531	1.03487	1.29562	226.696	(M=10) PTHR23428 - HISTONE H2B	0.00927447
Sevir.7G099500.1	228.327	388.675	523.114	0.767459	1.19602	227.567	(M=4) PTHR11759//PTHR11759:SF11 - 40S RIBOSOMAL PROTEIN S14/30S RIBOSOMAL PROTEIN S11	0.00878776
Sevir.2G212300.1	341.9	534.332	678.312	0.644163	0.988376	264.422	(M=4) PTHR10759//PTHR10759:SF11 - 60S RIBOSOMAL PROTEIN L34	0.0149914
Sevir.4G290600.1	599.704	780.942	947.581	0.380964	0.659998	264.557	(M=1) PTHR12868 - NADH-UBIQUINONE OXIDOREDUCTASE B22 SUBUNIT	0.0107916
Sevir.3G063800.1	125.257	371.19	420.728	1.56726	1.74799	270.701	(M=12) PTHR23430 - HISTONE H2A	0.00927447
Sevir.7G088300.1	346.786	570.891	693.435	0.71917	0.999716	285.377	(M=3) PTHR11594 - 40S RIBOSOMAL PROTEIN S27	0.0378515
Sevir.8G220300.1	201.94	523.572	465.668	1.37446	1.20537	292.68	(M=9) PTHR11746:SF106 - FLAVONE 3'-O-METHYLTRANSFERASE 1	0.00927447
Sevir.4G254500.1	420.572	647.191	779.919	0.62184	0.890974	292.984	(M=11) PTHR21141 - 60S ACIDIC RIBOSOMAL PROTEIN FAMILY MEMBER	0.0113651
Sevir.1G029200.1	327.765	547.527	696.263	0.740268	1.08697	294.13	(M=3) PTHR10496 - 40S RIBOSOMAL PROTEIN S24	0.0331492
Sevir.2G311400.1	164.63	477.989	450.008	1.53775	1.45072	299.368	(M=1) PTHR13711//PTHR13711:SF218 - SWI/SNF-RELATED CHROMATIN BINDING PROTEIN	0.0252536
Sevir.5G053000.1	292.527	504.374	719.133	0.785921	1.29769	319.226	(M=3) KOG3311 - Ribosomal protein S18	0.0102152
Sevir.5G279200.1	393.346	640.519	804.131	0.703441	1.03163	328.979	(M=4) PTHR11722 - 60S RIBOSOMAL PROTEIN L13	0.00927447
Sevir.1G049900.1	107.243	362.022	557.041	1.7552	2.3769	352.289	(M=1) PTHR11771//PTHR11771:SF51 - LIPOXYGENASE	0.00927447
Sevir.6G178300.1	285.699	537.058	743.545	0.910585	1.37993	354.603	0	0.0104758
Sevir.2G413600.1	40.6444	347.981	461.028	3.09788	3.50373	363.86	(M=27) KOG0131 - Splicing factor 3b, subunit 4	0.0104758
Sevir.6G238100.1	323.98	611.901	774.851	0.917392	1.25801	369.396	(M=5) PTHR10965 - 60S RIBOSOMAL PROTEIN L38	0.0337127
Sevir.2G297700.1	204.695	542.451	693.196	1.40602	1.75979	413.129	(M=12) PTHR23430 - HISTONE H2A	0.0103021
Sevir.1G168300.1	558.146	919.11	1228.96	0.719594	1.13873	515.891	(M=3) KOG3436 - 60S ribosomal protein L35	0.0225006
Sevir.2G139500.1	493.772	863.217	1178.9	0.80588	1.25553	527.288	(M=2) KOG1767 - 40S ribosomal protein S25	0.0131395
Sevir.9G324800.1	478.223	820.261	1198.95	0.778399	1.32601	531.38	(M=8) 2.7.4.6 - Nucleoside-diphosphate kinase / Nucleoside diphosphokinase	0.0249291
Sevir.2G052700.1	685.157	1057.07	1399.34	0.625567	1.03025	543.051	(M=3) KOG3311 - Ribosomal protein S18	0.00927447
Sevir.9G228200.1	766.326	1143.02	1506.23	0.576815	0.974916	558.299	(M=3) PTHR11761//PTHR11761:SF10 - 50S/60S RIBOSOMAL PROTEIN L14/L23	0.012719
Sevir.9G345800.1	356.026	805.416	1030.7	1.17775	1.53357	562.031	(M=9) PTHR10484 - HISTONE H4	0.00976174
Sevir.3G337900.1	470.131	1134.27	1105.03	1.27062	1.23295	649.515	0	0.0143187
Sevir.9G368100.1	1490.32	2148.76	2146.58	0.52788	0.526415	657.348	0	0.0257534
Sevir.2G050900.1	708.706	1158.73	1581.73	0.709288	1.15825	661.526	(M=2) PTHR11847 - RIBOSOMAL PROTEIN L15	0.00927447
Sevir.4G208400.1	77.3293	589.317	904.005	2.92996	3.54724	669.332	(M=2) PTHR10617:SF115 - THIAMINE THIAZOLE SYNTHASE	0.0133264		Bradi1g25860.1	0.353085	(M=1) PTHR10617:SF115 - THIAMINE THIAZOLE SYNTHASE
Sevir.7G224400.1	367.263	917.043	1158.81	1.32018	1.65776	670.663	(M=9) PTHR10484 - HISTONE H4	0.0198016
Sevir.9G453900.1	301.394	955.22	1074.12	1.66418	1.83343	713.275	(M=12) PTHR23430 - HISTONE H2A	0.00927447
Sevir.4G127300.1	846.525	1384.72	1806.11	0.709974	1.09326	748.891	(M=1) PTHR10497 - 60S RIBOSOMAL PROTEIN L27	0.0258642
Sevir.6G200000.1	402.142	1043.43	1275.59	1.37556	1.66539	757.37	(M=10) PTHR23428 - HISTONE H2B	0.00976174
Sevir.9G421700.1	666.514	1468.25	1525.57	1.13939	1.19464	830.399	(M=4) PF14200 - Ricin-type beta-trefoil lectin domain-like (RicinB_lectin_2)	0.0162676
Sevir.4G299800.1	1190.93	2489.4	1994.74	1.06371	0.744111	1051.14	(M=2) PTHR13711:SF187 - HIGH MOBILITY GROUP B PROTEIN 1	0.00927447
Sevir.3G222100.1	1508.15	2380.09	3270.2	0.658232	1.1166	1316.99	(M=3) PTHR10114 - 60S RIBOSOMAL PROTEIN L36	0.00927447
Sevir.1G280300.1	766.291	2078.92	2531.5	1.43987	1.72403	1538.92	(M=9) PTHR10484 - HISTONE H4 [Phytozome11 only]	0.0107306
